# Supplementary material for: Von willebrand factor increases endothelial cell adhesiveness for human mesenchymal stem cells by activating p38 mitogen-activated protein kinase
Source: Stem Cell Res Ther. 2010 Nov 17;1(5):35. doi: 10.1186/scrt35 (PMC3025437; doi:10.1186/scrt35)
Supplement: Additional file 1 — Excel file. List of Affymetrix probe sets with expression values changed more than two-fold (t-test, P-value < = 0.05) for HUVECs treated with vWF (4 μg/ml vWF, four hours) vs. HUVECs maintained in HBSS (four hours). [file scrt35-S1.XLS]

## Sheet: Sheet2
Probe ID	Gene Symbol	Gene Title	HBSS, exprs avrg	vWF, exprs avrg	log2(FC)	abs(log2(FC))	p-value
229870_at	LOC644656	Hypothetical protein LOC644656	14.8375	89.7478	2.59663	2.59663	0.000608435
220077_at	CCDC134	coiled-coil domain containing 134	14.9893	88.1089	2.55535	2.55535	0.0172633
234357_at	---	---	11.9345	60.9359	2.35216	2.35216	0.0475029
220920_at	ATP10B	ATPase	14.7009	72.1294	2.29468	2.29468	0.0429237
229656_s_at	EML6	echinoderm microtubule associated protein like 6	19.1719	88.6349	2.20888	2.20888	0.00488352
238032_at	---	---	85.9995	394.821	2.1988	2.1988	0.0155927
219440_at	RAI2	retinoic acid induced 2	18.1862	83.115	2.19227	2.19227	0.00769728
240606_at	---	---	13.5846	58.9543	2.11763	2.11763	0.0471632
212354_at	SULF1	sulfatase 1	38.9486	164.109	2.07501	2.07501	0.0182473
242782_x_at	TMEM198	transmembrane protein 198	21.9069	84.0371	1.93964	1.93964	0.00561548
240355_at	---	---	18.2237	68.9385	1.91949	1.91949	0.00549758
227704_at	C19orf12	chromosome 19 open reading frame 12	29.7582	109.348	1.87757	1.87757	0.00188806
211756_at	PTHLH	parathyroid hormone-like hormone	33.5632	123.315	1.8774	1.8774	0.0326751
241762_at	FBXO32	F-box protein 32	18.8833	68.5226	1.85947	1.85947	0.00869856
241423_at	LOC728723	hypothetical LOC728723	26.8954	94.605	1.81456	1.81456	0.0295009
227404_s_at	EGR1	Early growth response 1	1358.98	4491.29	1.72461	1.72461	0.0461626
201694_s_at	EGR1	early growth response 1	794.583	2618.97	1.72073	1.72073	0.0474456
220374_at	KLHL28	kelch-like 28 (Drosophila)	18.2687	59.7539	1.70966	1.70966	0.0405344
224058_s_at	HSD17B7P2	hydroxysteroid (17-beta) dehydrogenase 7 pseudogene 2	22.5022	71.8745	1.67541	1.67541	0.0319757
233709_at	---	---	16.0112	51.0477	1.67276	1.67276	0.0422186
214285_at	FABP3	fatty acid binding protein 3	20.996	66.9049	1.672	1.672	0.0279441
1569582_at	LOC201651	similar to arylacetamide deacetylase (AADAC)	19.7811	62.9432	1.66993	1.66993	0.00427927
1569827_at	ATG7	ATG7 autophagy related 7 homolog (S. cerevisiae)	20.0844	62.5638	1.63925	1.63925	0.021437
1556773_at	---	---	27.0457	84.0977	1.63667	1.63667	0.0242517
224201_s_at	SUFU	suppressor of fused homolog (Drosophila)	31.2201	96.5747	1.62917	1.62917	0.00161498
206295_at	IL18	interleukin 18 (interferon-gamma-inducing factor)	30.7958	94.8231	1.6225	1.6225	0.0116768
226575_at	ZNF462	zinc finger protein 462	75.8996	231.813	1.61079	1.61079	0.0116559
216183_at	TGM2	transglutaminase 2 (C polypeptide	37.2108	113.454	1.60831	1.60831	0.0323706
229363_at	---	---	25.4901	77.1385	1.59751	1.59751	0.0223295
233362_at	ZNF341	zinc finger protein 341	42.6113	127.994	1.58677	1.58677	0.0303489
229714_at	HS6ST3	heparan sulfate 6-O-sulfotransferase 3	28.5342	83.9062	1.55608	1.55608	0.028908
231468_at	---	---	17.4667	51.3003	1.55436	1.55436	0.0191973
233609_at	PTPRK	Protein tyrosine phosphatase	32.174	93.3699	1.53706	1.53706	0.0335986
242579_at	BMPR1B	bone morphogenetic protein receptor	27.6456	80.2201	1.53691	1.53691	0.030298
215193_x_at	HLA-DRB1 /// HLA-DRB3 /// HLA-DRB4	major histocompatibility complex	40.1171	114.293	1.51045	1.51045	0.0157009
241862_x_at	C19orf45	chromosome 19 open reading frame 45	31.3365	87.6325	1.48362	1.48362	0.048056
240076_at	---	---	25.3417	70.8287	1.48282	1.48282	0.00373257
235773_at	ZIK1	zinc finger protein interacting with K protein 1 homolog (mouse)	41.1701	114.523	1.47597	1.47597	0.0102205
227234_at	LOC100132815	Hypothetical protein LOC100132815	29.8864	82.9069	1.472	1.472	0.0378741
1552730_at	DHH	desert hedgehog homolog (Drosophila)	37.0641	100.57	1.44011	1.44011	0.0287067
203260_at	HDDC2	HD domain containing 2	28.8525	77.7156	1.42951	1.42951	0.0269862
203354_s_at	PSD3	pleckstrin and Sec7 domain containing 3	56.049	150.792	1.4278	1.4278	0.0205456
244559_at	---	---	24.28	64.3674	1.40656	1.40656	0.0430344
243369_at	---	---	26.8336	71.0289	1.40437	1.40437	0.0301031
209443_at	SERPINA5	serpin peptidase inhibitor	19.8821	52.6063	1.40376	1.40376	0.0369966
219886_at	CEP97	centrosomal protein 97kDa	54.4027	143.944	1.40376	1.40376	0.0421504
1562303_at	ZKSCAN3	zinc finger with KRAB and SCAN domains 3	28.6598	75.5638	1.39867	1.39867	0.0318743
242790_at	SNF8	SNF8	37.2056	97.7733	1.39392	1.39392	0.018839
210701_at	CFDP1	craniofacial development protein 1	38.08	100.017	1.39314	1.39314	0.0453377
213045_at	MAST3	microtubule associated serine/threonine kinase 3	22.1497	57.4595	1.37526	1.37526	0.0315442
1559780_at	---	---	29.2827	74.8965	1.35485	1.35485	0.0443403
215889_at	SKIL	SKI-like oncogene	21.42	53.9556	1.33282	1.33282	0.0253668
232573_at	---	---	36.4446	91.529	1.32853	1.32853	0.0225247
239352_at	SLC6A15	solute carrier family 6 (neutral amino acid transporter)	25.4193	62.5338	1.29871	1.29871	0.023502
220149_at	C2orf54	chromosome 2 open reading frame 54	31.1311	76.1603	1.29068	1.29068	0.0289632
207069_s_at	SMAD6	SMAD family member 6	154.935	378.351	1.28806	1.28806	0.0325012
229970_at	---	---	23.6884	57.068	1.2685	1.2685	0.030524
241963_at	ZNF704	zinc finger protein 704	80.4208	190.94	1.24747	1.24747	0.0356609
219906_at	FLJ10213	hypothetical protein FLJ10213	59.9968	141.894	1.24186	1.24186	0.0164529
238893_at	LOC338758	hypothetical LOC338758	70.5286	164.401	1.22094	1.22094	0.0033011
1558342_x_at	DIXDC1	DIX domain containing 1	80.6425	183.763	1.18824	1.18824	0.017559
240013_at	---	---	79.3795	179.091	1.17385	1.17385	0.0162474
1552477_a_at	IRF6	interferon regulatory factor 6	183.763	412.257	1.16569	1.16569	0.0306845
206775_at	CUBN	cubilin (intrinsic factor-cobalamin receptor)	114.01	254.472	1.15835	1.15835	0.016673
239224_at	FBXL20	F-box and leucine-rich repeat protein 20	22.9492	51.2206	1.15828	1.15828	0.0191607
232952_at	---	---	42.3122	94.2782	1.15585	1.15585	0.0354982
230645_at	FRMD3	FERM domain containing 3	248.879	542.836	1.12507	1.12507	0.00390603
239466_at	LOC344595	hypothetical LOC344595	70.3803	152.788	1.11829	1.11829	0.0176947
215323_at	LUZP2	leucine zipper protein 2	30.7501	66.5314	1.11345	1.11345	0.0113058
1558044_s_at	EXOSC6	exosome component 6	257.783	557.608	1.1131	1.1131	0.015912
217659_at	---	---	28.4832	61.4356	1.10896	1.10896	0.0452202
241004_at	---	---	27.3441	58.5521	1.09849	1.09849	0.0488003
232690_at	---	---	48.6596	103.962	1.09525	1.09525	0.0267198
240971_x_at	---	---	35.1945	74.4007	1.07997	1.07997	0.0136314
232036_at	KLC1	Kinesin light chain 1	124.247	262.405	1.07859	1.07859	0.0486542
206951_at	HIST1H4E	histone cluster 1	25.6639	54.1363	1.07685	1.07685	0.0340506
238751_at	---	---	31.9495	67.2296	1.0733	1.0733	0.00739473
229677_at	SLC39A3	solute carrier family 39 (zinc transporter)	90.9365	190.531	1.06709	1.06709	0.0306134
226666_at	DAAM1	dishevelled associated activator of morphogenesis 1	631.056	1320.12	1.06483	1.06483	0.00258181
216060_s_at	DAAM1	dishevelled associated activator of morphogenesis 1	1283.7	2676.06	1.0598	1.0598	0.00530107
233859_at	C14orf145	chromosome 14 open reading frame 145	51.3637	106.826	1.05644	1.05644	0.0383323
222705_s_at	SLC25A15	solute carrier family 25 (mitochondrial carrier; ornithine transporter) member 15	85.7744	177.518	1.04934	1.04934	0.0411519
1554095_at	RBM33	RNA binding motif protein 33	129.304	265.682	1.03894	1.03894	0.0327238
242932_at	---	---	53.9117	109.808	1.02631	1.02631	0.0359323
217662_x_at	---	---	198.37	403.213	1.02335	1.02335	0.0353846
1569527_at	---	---	46.4041	93.2952	1.00755	1.00755	0.0366778
204451_at	FZD1	frizzled homolog 1 (Drosophila)	54.5476	109.132	1.00049	1.00049	0.00198892
239741_at	LOC283658	hypothetical protein LOC283658	101.21	50.3862	-1.00625	1.00625	0.0190369
223794_at	ARMC4	armadillo repeat containing 4	142.68	70.933	-1.00825	1.00825	0.0157214
240505_at	---	---	93.3087	46.2656	-1.01207	1.01207	0.0196716
206234_s_at	MMP17	matrix metallopeptidase 17 (membrane-inserted)	150.089	74.0176	-1.01988	1.01988	0.0219082
229079_at	EHMT2	Euchromatic histone-lysine N-methyltransferase 2	65.1278	32.0513	-1.02289	1.02289	0.0214299
219754_at	RBM41	RNA binding motif protein 41	174.984	84.9473	-1.04258	1.04258	0.0417777
209138_x_at	IGL@	Immunoglobulin lambda locus	52.281	25.3059	-1.04682	1.04682	0.0425547
242342_at	---	---	126.12	60.6217	-1.05689	1.05689	0.0425648
237291_at	NCRNA00117	non-protein coding RNA 117	70.5603	33.8186	-1.06104	1.06104	0.0463486
227838_at	UNC5C	unc-5 homolog C (C. elegans)	200.639	96.1468	-1.06129	1.06129	0.0474672
204731_at	TGFBR3	transforming growth factor	567.851	271.061	-1.0669	1.0669	0.0244397
232968_at	FANK1	fibronectin type III and ankyrin repeat domains 1	138.749	65.616	-1.08035	1.08035	0.0497542
236931_at	---	---	57.8235	27.1433	-1.09106	1.09106	0.0299753
226814_at	ADAMTS9	ADAM metallopeptidase with thrombospondin type 1 motif	340.428	159.02	-1.09814	1.09814	0.0384043
230748_at	SLC16A6	solute carrier family 16	80.1459	37.4231	-1.0987	1.0987	0.0390497
243756_at	---	---	91.6097	42.5747	-1.1055	1.1055	0.0334026
213183_s_at	CDKN1C	Cyclin-dependent kinase inhibitor 1C (p57	111.617	51.5203	-1.11535	1.11535	0.0418971
233141_s_at	ST7L	suppression of tumorigenicity 7 like	125.471	57.8691	-1.11649	1.11649	0.0292777
244536_at	---	---	93.6656	43.0972	-1.11993	1.11993	0.0437116
240576_at	TBC1D26 /// ZNF286A	TBC1 domain family	160.631	73.189	-1.13405	1.13405	0.00576887
203066_at	CHST15	carbohydrate (N-acetylgalactosamine 4-sulfate 6-O) sulfotransferase 15	740.306	335.994	-1.13969	1.13969	0.0470515
207883_s_at	TFR2	transferrin receptor 2	96.1084	42.3171	-1.18342	1.18342	0.0477591
227384_s_at	LOC727820	hypothetical protein LOC727820	56.452	24.856	-1.18343	1.18343	0.0275291
235998_at	RHPN1	rhophilin	110.244	47.6505	-1.21013	1.21013	0.00582292
214033_at	ABCC6	ATP-binding cassette	106.295	45.9286	-1.2106	1.2106	0.00268017
236088_at	NTNG1	netrin G1	69.4285	29.6795	-1.22606	1.22606	0.0151608
211161_s_at	COL3A1	collagen	71.8086	30.4863	-1.236	1.236	0.0374095
205592_at	SLC4A1	solute carrier family 4	64.9966	26.6583	-1.28578	1.28578	0.0303009
208523_x_at	HIST1H2BI	histone cluster 1	83.0485	33.6344	-1.30402	1.30402	0.0488927
231905_at	C20orf96	chromosome 20 open reading frame 96	116.985	47.0013	-1.31555	1.31555	0.0304757
235652_at	---	---	62.5497	24.8832	-1.32983	1.32983	0.0223669
221376_at	FGF17	fibroblast growth factor 17	57.2104	22.3069	-1.35879	1.35879	0.0166963
231071_at	---	---	121.998	47.1304	-1.37213	1.37213	0.00394937
236180_at	---	---	58.8927	22.5944	-1.38213	1.38213	0.0293693
1565775_at	FAM38B	Family with sequence similarity 38	86.4597	33.1686	-1.38221	1.38221	0.0331316
224000_at	C2orf16	chromosome 2 open reading frame 16	179.914	67.8918	-1.406	1.406	0.0400784
239454_at	KLHL22 /// SCARF2	kelch-like 22 (Drosophila) /// scavenger receptor class F	59.1374	21.777	-1.44127	1.44127	0.0464948
222696_at	AXIN2	axin 2	162.8	59.5399	-1.45117	1.45117	0.0130942
223653_x_at	BRUNOL4	bruno-like 4	81.9162	29.6348	-1.46686	1.46686	0.0219995
237408_at	---	---	56.8997	20.0814	-1.50256	1.50256	0.0260632
206701_x_at	EDNRB	endothelin receptor type B	431.721	150.016	-1.52498	1.52498	0.0354537
229021_at	MCTP2	multiple C2 domains	60.2093	20.8811	-1.52779	1.52779	0.0197613
236592_at	---	---	114.889	39.0255	-1.55775	1.55775	0.0470363
1554697_at	ADAMTS9	ADAM metallopeptidase with thrombospondin type 1 motif	168.307	56.9696	-1.56283	1.56283	0.0391652
232185_at	C20orf132	chromosome 20 open reading frame 132	71.0478	23.7295	-1.58211	1.58211	0.0374002
215141_at	C4orf10	chromosome 4 open reading frame 10	54.0542	17.8736	-1.59658	1.59658	0.0274627
1557518_a_at	---	---	50.2243	16.4735	-1.60823	1.60823	0.0334525
209555_s_at	CD36	CD36 molecule (thrombospondin receptor)	131.337	42.9673	-1.61196	1.61196	0.0223257
234829_at	C20orf57	chromosome 20 open reading frame 57	64.7376	21.0702	-1.6194	1.6194	0.0230064
240897_at	---	---	61.8949	20.12	-1.62119	1.62119	0.0252763
1556962_at	---	---	85.439	27.5397	-1.63338	1.63338	0.000160302
240784_at	C7orf52	chromosome 7 open reading frame 52	81.2644	26.1342	-1.63669	1.63669	0.0108131
218918_at	MAN1C1	mannosidase	154.561	47.1408	-1.71313	1.71313	0.0408583
231489_x_at	---	---	75.0799	22.2565	-1.7542	1.7542	0.03398
236465_at	RNF175	ring finger protein 175	65.8264	19.2991	-1.77014	1.77014	0.0395247
230367_at	SMTNL1	smoothelin-like 1	64.5142	18.7193	-1.78509	1.78509	0.0313073
1562002_at	MYOZ3	myozenin 3	204.035	53.5434	-1.93004	1.93004	0.0481649
1562540_at	LOC339978	hypothetical protein LOC339978	74.2797	19.3534	-1.94038	1.94038	0.0292323
244672_at	WDR1	WD repeat domain 1	68.6039	17.3036	-1.98722	1.98722	0.0405954
1556222_at	CDC10L	CDC10 cell division cycle 10 homolog (S. cerevisiae)-like	69.0912	17.3253	-1.99562	1.99562	0.0151411
235832_at	NKX6-2	NK6 homeobox 2	108.706	27.1197	-2.00302	2.00302	0.0252004
233450_at	---	---	54.7277	13.6308	-2.0054	2.0054	0.00521517
1563031_at	---	---	54.5149	12.6059	-2.11255	2.11255	0.00842597
244217_at	---	---	89.3093	18.5822	-2.26489	2.26489	0.0362359
240524_x_at	---	---	62.6686	12.5829	-2.31628	2.31628	0.0193715
1563743_at	C1orf180	chromosome 1 open reading frame 180	51.1895	9.70667	-2.3988	2.3988	0.0454643
1561249_a_at	---	---	52.4919	9.72111	-2.4329	2.4329	0.0357128
234962_at	---	---	52.6574	9.02435	-2.54474	2.54474	0.0352563
1564276_at	C5orf56	chromosome 5 open reading frame 56	55.0994	9.11697	-2.59541	2.59541	0.0341824
