# Supplementary material for: Von willebrand factor increases endothelial cell adhesiveness for human mesenchymal stem cells by activating p38 mitogen-activated protein kinase
Source: Stem Cell Res Ther. 2010 Nov 17;1(5):35. doi: 10.1186/scrt35 (PMC3025437; doi:10.1186/scrt35)
Supplement: Additional file 2 — Excel file. List of Affymetrix probe sets with expression values changed more than two-fold (t-test, P-value < = 0.05) for HUVECs treated with vWF (4 μg/ml vWF, four hours) vs. HUVECs maintained in EGM2 growth media. [file scrt35-S2.XLS]

## Sheet: Sheet1
Probe ID	Gene Symbol	Gene Title	EGM2, exprs avrg	vWF, exprs avrg	log2(FC)	abs(log2(FC))	p-value
1558234_at	FLJ36644	hypothetical protein LOC400617	1.95272	58.6598	4.90882	4.90882	0.0324171
209189_at	FOS	FBJ murine osteosarcoma viral oncogene homolog	17.1919	284.662	4.04945	4.04945	0.000889263
243073_at	---	---	3.46955	44.8039	3.6908	3.6908	0.0233114
1561027_at	LOC646241	Hypothetical protein LOC646241	2.78876	32.0433	3.52233	3.52233	0.0364393
211592_s_at	CACNA1C	calcium channel	2.80691	30.5768	3.44538	3.44538	0.021667
1556997_a_at	---	---	3.08415	30.6758	3.31415	3.31415	0.0241896
1556187_at	---	---	1.82096	17.1685	3.23699	3.23699	0.0398976
239006_at	SLC26A7	solute carrier family 26	2.0477	18.979	3.21233	3.21233	0.0184895
228128_x_at	PAPPA	pregnancy-associated plasma protein A	4.45978	39.3524	3.14141	3.14141	0.0129727
241678_at	---	---	3.59657	28.982	3.01046	3.01046	0.00149397
233379_at	PRR5L	proline rich 5 like	4.93111	39.6945	3.00895	3.00895	0.0277197
229349_at	LIN28B	lin-28 homolog B (C. elegans)	4.49141	35.338	2.97598	2.97598	0.00378704
1554533_at	C2	complement component 2	2.74445	19.0685	2.7966	2.7966	0.0264763
1561086_at	---	---	4.21429	28.9818	2.78178	2.78178	0.0347827
220803_at	STAMBPL1	STAM binding protein-like 1	5.44914	35.2772	2.69464	2.69464	0.0359805
207987_s_at	GNRH1	gonadotropin-releasing hormone 1 (luteinizing-releasing hormone)	10.713	67.9131	2.66433	2.66433	0.0253446
1562947_x_at	---	---	4.85835	30.5507	2.65267	2.65267	0.000259636
1555997_s_at	IGFBP5	insulin-like growth factor binding protein 5	3.59861	22.553	2.64781	2.64781	0.0270378
1562528_at	---	---	5.13201	30.9588	2.59276	2.59276	0.0104102
222152_at	PDCD6	Programmed cell death 6	14.4628	86.9392	2.58766	2.58766	0.0267182
215611_at	TCF12	transcription factor 12	5.72371	33.408	2.54517	2.54517	0.000162582
1561431_at	---	---	3.98514	22.0461	2.46782	2.46782	0.00594127
242782_x_at	TMEM198	transmembrane protein 198	15.2431	84.0371	2.46287	2.46287	0.00423095
244781_x_at	---	---	5.73963	31.5647	2.45929	2.45929	0.032541
220914_at	---	---	12.9065	70.7422	2.45447	2.45447	0.00588189
1562876_s_at	LOC541471	Hypothetical LOC541471	3.38463	18.3188	2.43626	2.43626	0.0233272
227404_s_at	EGR1	Early growth response 1	832.536	4491.29	2.43155	2.43155	0.00324894
1557578_at	PHLDB2	Pleckstrin homology-like domain	20.1837	107.841	2.41764	2.41764	0.00844492
244118_at	GABRA1	gamma-aminobutyric acid (GABA) A receptor	2.57732	13.3765	2.37576	2.37576	0.046091
232339_at	DCAF8	DDB1 and CUL4 associated factor 8	4.92035	23.996	2.28596	2.28596	0.00354102
232959_at	---	---	17.7355	86.003	2.27775	2.27775	0.0484205
241181_x_at	---	---	19.0892	90.2042	2.24044	2.24044	0.016772
222298_at	---	---	7.18609	33.8419	2.23553	2.23553	0.0415302
201694_s_at	EGR1	early growth response 1	557.143	2618.97	2.23288	2.23288	0.0223473
233420_at	---	---	11.3042	52.9519	2.22782	2.22782	0.00374996
244596_at	---	---	7.11653	33.3282	2.2275	2.2275	0.000436836
204428_s_at	LCAT	lecithin-cholesterol acyltransferase	70.3661	329.499	2.22732	2.22732	0.0207428
233106_at	C14orf82	chromosome 14 open reading frame 82	32.6788	152.43	2.22172	2.22172	0.00442859
213856_at	CD47	CD47 molecule	9.51856	43.4026	2.18897	2.18897	0.0219102
232690_at	---	---	23.1135	103.962	2.16924	2.16924	0.0117428
1554293_at	TTBK2	tau tubulin kinase 2	12.9766	58.1962	2.16502	2.16502	0.0265324
1561969_at	ZPLD1	zona pellucida-like domain containing 1	6.25377	28.0258	2.16396	2.16396	0.0392425
1561880_a_at	SIGLEC16	sialic acid binding Ig-like lectin 16 (gene/pseudogene)	11.4486	51.2806	2.16324	2.16324	0.0276052
1569192_at	---	---	6.24751	27.7672	2.15203	2.15203	0.0377967
1552691_at	ARL11	ADP-ribosylation factor-like 11	10.7187	47.6297	2.15173	2.15173	0.0271322
239501_at	---	---	4.13696	18.3154	2.14641	2.14641	0.010371
210803_at	TXNRD2	thioredoxin reductase 2	175.447	771.663	2.13694	2.13694	0.0301013
209909_s_at	TGFB2	transforming growth factor	276.327	1199.51	2.118	2.118	0.00438984
223549_s_at	ESPN	espin	15.84	68.512	2.11278	2.11278	0.00821938
1560328_s_at	---	---	2.95368	12.7301	2.10766	2.10766	0.016257
236017_at	CDKL3	cyclin-dependent kinase-like 3	5.08935	21.8133	2.09966	2.09966	0.0296397
234524_at	PRDM15	PR domain containing 15	8.14069	34.6202	2.08839	2.08839	0.00658304
1557717_at	LOC338862	hypothetical protein LOC338862	4.41379	18.7287	2.08516	2.08516	0.0397477
201008_s_at	TXNIP	thioredoxin interacting protein	849.708	3566.38	2.06942	2.06942	0.00902105
244168_s_at	ULK4	unc-51-like kinase 4 (C. elegans)	15.1343	63.1622	2.06124	2.06124	0.0165331
1560416_at	DNAH11	dynein	9.30907	38.8138	2.05986	2.05986	0.033788
244707_at	---	---	8.51743	35.4925	2.05902	2.05902	0.017046
232882_at	---	---	33.5819	139.804	2.05765	2.05765	0.012877
215591_at	SATB2	SATB homeobox 2	7.13134	29.344	2.04082	2.04082	0.0324343
220266_s_at	KLF4	Kruppel-like factor 4 (gut)	38.5186	155.012	2.00875	2.00875	0.00260546
201010_s_at	TXNIP	thioredoxin interacting protein	1345.17	5390.69	2.00269	2.00269	0.0485917
243918_at	---	---	38.1827	152.629	1.99904	1.99904	0.0358767
221986_s_at	KLHL24	kelch-like 24 (Drosophila)	291.491	1159.45	1.99192	1.99192	0.0319129
231729_s_at	CAPS	calcyphosine	18.4253	73.0216	1.98663	1.98663	0.0209604
1554920_at	SCEL	sciellin	3.32963	13.1842	1.98538	1.98538	0.0218879
1563933_a_at	PLD5	phospholipase D family	4.86581	19.1976	1.98017	1.98017	0.0343549
1562467_at	---	---	7.29554	28.7704	1.9795	1.9795	0.0285831
228241_at	AGR3	anterior gradient homolog 3 (Xenopus laevis)	8.60116	33.5512	1.96376	1.96376	0.0138342
243779_at	GALNT13	UDP-N-acetyl-alpha-D-galactosamine:polypeptide N-acetylgalactosaminyltransferase 13 (GalNAc-T13)	7.90472	30.7748	1.96096	1.96096	0.0486438
229685_at	LOC100134937	hypothetical LOC100134937	14.8661	57.8142	1.9594	1.9594	0.00905874
244447_at	---	---	148.507	577.275	1.95873	1.95873	0.0185285
239241_at	LOC727869	hypothetical LOC727869	9.62056	37.3942	1.95862	1.95862	0.0367632
233054_at	CNOT2	CCR4-NOT transcription complex	20.2485	78.2087	1.94951	1.94951	0.0498661
1559606_at	GBP6	guanylate binding protein family	2.74806	10.4555	1.92778	1.92778	0.00143642
222186_at	ZFAND6	Zinc finger	31.7491	119.928	1.91738	1.91738	0.0219939
215386_at	---	---	5.95923	22.4303	1.91225	1.91225	0.0124731
238039_at	LOC728769	hypothetical protein LOC728769	84.0887	315.277	1.90664	1.90664	0.000318992
233304_at	NFIB	Nuclear factor I/B	13.7437	50.3322	1.87271	1.87271	0.0416986
240881_at	---	---	12.2981	44.9122	1.86868	1.86868	0.00573649
239980_at	C22orf28	Chromosome 22 open reading frame 28	6.59613	23.9088	1.85785	1.85785	0.032277
225957_at	C5orf41	chromosome 5 open reading frame 41	140.161	505.755	1.85135	1.85135	0.00223645
239963_at	---	---	19.1179	68.9336	1.85028	1.85028	0.0167957
236545_at	---	---	60.384	216.23	1.84033	1.84033	0.0180651
235547_at	N4BP2L2	NEDD4 binding protein 2-like 2	27.0682	96.6854	1.8367	1.8367	0.0409516
210012_s_at	EWSR1	Ewing sarcoma breakpoint region 1	78.6352	280.627	1.83541	1.83541	0.0197214
237778_at	---	---	12.0449	42.8582	1.83115	1.83115	0.00495177
1561596_at	---	---	8.15341	29.0078	1.83097	1.83097	0.0187994
238751_at	---	---	18.9013	67.2296	1.83061	1.83061	0.0409129
244387_at	---	---	20.0341	70.712	1.8195	1.8195	0.00401339
206822_s_at	L3MBTL	l(3)mbt-like (Drosophila)	21.5489	75.385	1.80666	1.80666	0.0308095
241872_at	---	---	61.4398	211.607	1.78414	1.78414	0.0297313
206382_s_at	BDNF	brain-derived neurotrophic factor	197.1	676.098	1.77831	1.77831	0.00627933
244015_at	---	---	16.231	55.6513	1.77767	1.77767	0.0374318
238032_at	---	---	115.161	394.821	1.77755	1.77755	0.013711
1559244_at	FMN2	formin 2	5.61001	19.052	1.76387	1.76387	0.0497707
243412_at	LOC731852	hypothetical LOC731852	4.34586	14.6671	1.75487	1.75487	0.0408004
215618_at	RSU1	Ras suppressor protein 1	10.675	35.9926	1.75347	1.75347	0.0365616
215924_at	---	---	3.9569	13.3292	1.75215	1.75215	0.0490911
232745_x_at	SPEF2	sperm flagellar 2	8.41198	28.1067	1.74039	1.74039	0.00853734
211371_at	MAP2K5	mitogen-activated protein kinase kinase 5	11.8536	39.4803	1.73581	1.73581	0.01072
201693_s_at	EGR1	early growth response 1	120.022	395.731	1.72122	1.72122	0.0370612
230483_at	---	---	41.3993	134.722	1.70231	1.70231	0.0463759
215268_at	KIAA0754	KIAA0754	47.5273	154.514	1.70091	1.70091	0.0418009
1554790_at	ZSCAN20	zinc finger and SCAN domain containing 20	17.6459	57.2689	1.69842	1.69842	0.0212698
204983_s_at	GPC4	glypican 4	13.1119	42.4945	1.6964	1.6964	0.0181091
207574_s_at	GADD45B	growth arrest and DNA-damage-inducible	867.019	2797.12	1.68981	1.68981	0.00890857
206187_at	PTGIR	prostaglandin I2 (prostacyclin) receptor (IP)	32.2375	103.255	1.6794	1.6794	0.0449462
230247_at	---	---	27.6418	88.118	1.67259	1.67259	0.0299924
244204_at	---	---	5.62283	17.91	1.6714	1.6714	0.0365
242682_at	---	---	11.3248	35.9884	1.66805	1.66805	0.00282109
1553909_x_at	FAM178A	family with sequence similarity 178	23.2121	73.6819	1.66643	1.66643	0.0411049
236789_at	---	---	7.09912	22.3714	1.65594	1.65594	0.023317
1563101_at	ARNTL2	aryl hydrocarbon receptor nuclear translocator-like 2	8.1478	25.6504	1.6545	1.6545	0.0314008
238476_at	C5orf41	chromosome 5 open reading frame 41	151.941	476.925	1.65025	1.65025	0.0154323
202770_s_at	CCNG2	cyclin G2	953.841	2992.26	1.64942	1.64942	0.0224802
1555396_s_at	CXorf67	chromosome X open reading frame 67	6.30907	19.7392	1.64557	1.64557	0.0228913
214952_at	NCAM1	neural cell adhesion molecule 1	6.85143	21.3941	1.64274	1.64274	0.00929117
220388_at	FER1L4	fer-1-like 4 (C. elegans)	7.5286	23.4896	1.64157	1.64157	0.0440722
240355_at	---	---	22.1764	68.9385	1.63629	1.63629	0.00273029
229574_at	TRA2A	transformer 2 alpha homolog (Drosophila)	174.833	542.561	1.63381	1.63381	0.0337024
243369_at	---	---	22.8943	71.0289	1.63342	1.63342	0.00685108
241776_at	---	---	11.4882	35.2818	1.61877	1.61877	0.000195355
221985_at	KLHL24	kelch-like 24 (Drosophila)	471.262	1445.67	1.61713	1.61713	0.000802853
211559_s_at	CCNG2	cyclin G2	899.636	2749.05	1.61152	1.61152	1.19087e-05
232923_at	---	---	44.0383	134.511	1.6109	1.6109	0.0284488
241479_at	---	---	4.91967	14.9925	1.6076	1.6076	0.0223666
241769_at	---	---	106.355	323.725	1.60588	1.60588	0.0441551
211095_at	NF1	neurofibromin 1	17.5046	52.917	1.596	1.596	0.00627847
241762_at	FBXO32	F-box protein 32	22.7619	68.5226	1.58996	1.58996	0.0239052
239679_at	---	---	23.5975	70.9712	1.5886	1.5886	0.0231491
202672_s_at	ATF3	activating transcription factor 3	298.921	898.595	1.58791	1.58791	0.0141225
238971_at	---	---	4.56044	13.6728	1.58406	1.58406	0.0155418
226216_at	INSR	insulin receptor	21.5098	64.4847	1.58396	1.58396	0.0405831
1552383_at	FAM71A	family with sequence similarity 71	34.8189	104.251	1.58212	1.58212	0.00777464
1555550_at	ZACN	zinc activated ligand-gated ion channel	22.2076	65.8097	1.56724	1.56724	0.0454889
228962_at	PDE4D	phosphodiesterase 4D	199.4	588.361	1.56103	1.56103	0.0410965
1558738_at	NOL3	Nucleolar protein 3 (apoptosis repressor with CARD domain)	66.0121	194.612	1.5598	1.5598	0.0417295
238069_at	---	---	70.3618	207.31	1.55893	1.55893	0.0449351
213593_s_at	TRA2A	transformer 2 alpha homolog (Drosophila)	177.122	520.797	1.55598	1.55598	0.0294264
215807_s_at	PLXNB1	plexin B1	82.8728	243.604	1.55557	1.55557	0.0384183
230650_at	---	---	8.59006	25.0551	1.54437	1.54437	0.0237912
230252_at	LPAR5	lysophosphatidic acid receptor 5	14.7309	42.9103	1.54248	1.54248	0.0246357
229932_at	RNF181	Ring finger protein 181	37.1101	108.049	1.5418	1.5418	0.0363482
237310_at	---	---	27.7603	80.8086	1.54149	1.54149	0.0107984
232446_at	MGC45800	hypothetical LOC90768	16.909	49.2151	1.54131	1.54131	0.0490062
1567361_at	BDNFOS	BDNF opposite strand (non-protein coding)	12.4668	36.2346	1.53928	1.53928	0.0288725
201556_s_at	VAMP2	vesicle-associated membrane protein 2 (synaptobrevin 2)	252.918	734.59	1.53827	1.53827	0.00577879
217306_at	---	---	6.88041	19.9491	1.53576	1.53576	0.0419537
209034_at	PNRC1	proline-rich nuclear receptor coactivator 1	1327.81	3839.8	1.53198	1.53198	0.0482832
232304_at	PELI1	Pellino homolog 1 (Drosophila)	69.8654	202.033	1.53194	1.53194	0.0495337
231331_at	---	---	14.6342	42.3162	1.53187	1.53187	0.0429188
208288_at	ABCB11	ATP-binding cassette	4.44376	12.8219	1.52875	1.52875	0.0026778
1557050_at	---	---	96.4502	277.083	1.52246	1.52246	0.0170245
211624_s_at	DRD2	dopamine receptor D2	36.7366	105.527	1.52233	1.52233	0.0385697
238228_at	---	---	58.9035	168.803	1.51891	1.51891	0.0385085
1560164_at	---	---	12.1361	34.7753	1.51876	1.51876	0.0198827
241214_at	---	---	18.9562	54.1845	1.51521	1.51521	0.0229171
219684_at	RTP4	receptor (chemosensory) transporter protein 4	10.1185	28.7153	1.50482	1.50482	0.0250845
230675_at	---	---	22.3921	63.412	1.50177	1.50177	0.0450091
216131_at	FRMD4B	FERM domain containing 4B	8.90288	25.1859	1.50027	1.50027	0.0222865
1568913_at	NSUN3	NOL1/NOP2/Sun domain family	37.7553	106.151	1.49136	1.49136	0.0339977
232544_at	---	---	71.6066	201.28	1.49104	1.49104	0.0490486
214998_at	AAK1	AP2 associated kinase 1	14.2932	40.1538	1.4902	1.4902	0.0122781
1564838_a_at	LOC151760	hypothetical LOC151760	12.4289	34.8807	1.48872	1.48872	0.0442067
240502_at	---	---	36.4059	102.107	1.48784	1.48784	0.0210304
203286_at	RNF44	ring finger protein 44	895.702	2512.13	1.48782	1.48782	0.0333061
241793_at	ZMYND17	zinc finger	28.1661	78.9548	1.48707	1.48707	0.0497578
243084_at	CALD1	caldesmon 1	177.764	497.963	1.48608	1.48608	0.0125392
237020_at	TMEM146	transmembrane protein 146	6.48699	18.1411	1.48364	1.48364	0.0409789
234095_at	---	---	26.9417	75.0438	1.47789	1.47789	0.0348003
208513_at	FOXB1	forkhead box B1	12.1724	33.8581	1.47588	1.47588	0.0192466
230336_at	---	---	180.402	501.59	1.47529	1.47529	0.00787896
238183_at	---	---	21.6492	60.1184	1.4735	1.4735	0.0402671
208868_s_at	GABARAPL1	GABA(A) receptor-associated protein like 1	605.837	1681.99	1.47317	1.47317	0.0127777
1554948_at	---	---	38.4989	106.872	1.473	1.473	0.0442853
228658_at	MIAT	myocardial infarction associated transcript (non-protein coding)	22.0188	60.938	1.46861	1.46861	0.0381647
200939_s_at	RERE	arginine-glutamic acid dipeptide (RE) repeats	85.8351	237.361	1.46744	1.46744	1.88838e-05
1562420_at	---	---	32.1837	88.4946	1.45926	1.45926	0.0303086
244013_at	CCDC23	Coiled-coil domain containing 23	20.3145	55.8395	1.45877	1.45877	0.00508947
209443_at	SERPINA5	serpin peptidase inhibitor	19.1824	52.6063	1.45546	1.45546	0.0370109
206295_at	IL18	interleukin 18 (interferon-gamma-inducing factor)	34.5946	94.8231	1.45469	1.45469	0.0238828
1561451_a_at	ADAM29	ADAM metallopeptidase domain 29	9.42204	25.7652	1.45131	1.45131	0.038646
1569827_at	ATG7	ATG7 autophagy related 7 homolog (S. cerevisiae)	22.8859	62.5638	1.45087	1.45087	0.0449481
202023_at	EFNA1	ephrin-A1	1370.67	3714.2	1.43817	1.43817	0.0207923
238299_at	---	---	85.8398	232.233	1.43586	1.43586	0.0099649
1554266_at	---	---	51.2118	138.439	1.4347	1.4347	0.00369835
243105_at	---	---	29.444	79.3647	1.43052	1.43052	0.0252671
240543_at	---	---	12.9411	34.7353	1.42444	1.42444	0.0130703
231668_x_at	IGHG1	Immunoglobulin heavy constant gamma 1 (G1m marker)	8.90997	23.8435	1.42011	1.42011	0.0412567
214945_at	FAM153A /// FAM153B /// FAM153C	family with sequence similarity 153	18.4606	49.4004	1.42007	1.42007	0.00659465
221595_at	---	---	98.6569	263.865	1.41931	1.41931	0.0497705
1562579_at	---	---	8.01691	21.3562	1.41354	1.41354	0.0355216
235094_at	---	---	709.102	1888.54	1.4132	1.4132	0.0243941
201473_at	JUNB	jun B proto-oncogene	458.107	1220.03	1.41316	1.41316	0.0126094
209795_at	CD69	CD69 molecule	75.1598	197.93	1.39696	1.39696	0.00927522
1560174_at	SPAG16	sperm associated antigen 16	5.79338	15.1369	1.38559	1.38559	0.0334062
222720_x_at	C1orf27	chromosome 1 open reading frame 27	37.9361	98.8987	1.38238	1.38238	0.0477717
208869_s_at	GABARAPL1	GABA(A) receptor-associated protein like 1	705.96	1828.97	1.37337	1.37337	0.00134274
214725_at	C8orf84	chromosome 8 open reading frame 84	6.49287	16.8183	1.3731	1.3731	0.0329235
223997_at	FNIP1	folliculin interacting protein 1	43.6519	112.867	1.3705	1.3705	0.042927
229728_at	---	---	18.7931	48.5396	1.36896	1.36896	0.0338139
239223_s_at	FBXL20	F-box and leucine-rich repeat protein 20	103.686	266.739	1.3632	1.3632	0.0164215
242458_at	RALGPS2	Ral GEF with PH domain and SH3 binding motif 2	212.243	544.941	1.36038	1.36038	0.00726335
241737_x_at	---	---	23.7207	60.6843	1.35518	1.35518	0.0190904
244790_at	MTCP1	mature T-cell proliferation 1	58.2439	148.974	1.35488	1.35488	0.00868499
241824_at	---	---	29.2401	74.6528	1.35225	1.35225	0.0109319
224432_at	SH3GLB2	SH3-domain GRB2-like endophilin B2	40.4497	103.227	1.35161	1.35161	0.0305453
204635_at	RPS6KA5	ribosomal protein S6 kinase	225.62	575.351	1.35055	1.35055	0.0123277
1552808_at	ADAMTSL1	ADAMTS-like 1	21.3073	54.2898	1.34933	1.34933	0.0242292
239682_at	---	---	86.1995	219.348	1.34747	1.34747	0.000332933
205547_s_at	TAGLN	transgelin	943.776	2396.93	1.34467	1.34467	0.0193323
1569150_x_at	PDLIM7	PDZ and LIM domain 7 (enigma)	269.939	684.877	1.34321	1.34321	0.0231477
232238_at	ASPM	asp (abnormal spindle) homolog	78.0243	197.921	1.34293	1.34293	0.0419059
223494_at	MGEA5	meningioma expressed antigen 5 (hyaluronidase)	564.775	1431.06	1.34133	1.34133	0.0191436
226206_at	MAFK	v-maf musculoaponeurotic fibrosarcoma oncogene homolog K (avian)	1022.58	2566.81	1.32776	1.32776	0.0096634
229714_at	HS6ST3	heparan sulfate 6-O-sulfotransferase 3	33.4519	83.9062	1.32669	1.32669	0.0318655
210837_s_at	PDE4D	phosphodiesterase 4D	135.454	339.282	1.32468	1.32468	0.00856628
1558836_at	---	---	68.7764	171.889	1.32149	1.32149	0.0451575
1555724_s_at	TAGLN	transgelin	992.286	2477.99	1.32034	1.32034	0.00335738
1558906_a_at	---	---	44.1645	110.263	1.31999	1.31999	0.0055945
206117_at	TPM1	tropomyosin 1 (alpha)	282.594	702.674	1.31412	1.31412	0.0201303
230137_at	TMEM155	transmembrane protein 155	46.8922	116.565	1.31371	1.31371	0.00254038
225048_at	PHF10	PHD finger protein 10	443.683	1102.19	1.31277	1.31277	0.0166032
220411_x_at	PODNL1	podocan-like 1	37.7009	93.3627	1.30825	1.30825	0.0391137
1558532_at	TPM1	tropomyosin 1 (alpha)	15.0245	37.204	1.30814	1.30814	0.012605
236462_at	---	---	27.9418	69.0668	1.30557	1.30557	0.0335262
224967_at	UGCG	UDP-glucose ceramide glucosyltransferase	2556.44	6317.7	1.30526	1.30526	0.00372825
1570339_x_at	---	---	10.152	25.0636	1.30383	1.30383	0.0190879
221577_x_at	GDF15 /// LOC100292463	growth differentiation factor 15 /// similar to growth differentiation factor 15	6627.2	16333.2	1.30133	1.30133	0.0133997
217591_at	SKIL	SKI-like oncogene	586.075	1443.47	1.30039	1.30039	0.0170913
215332_s_at	CD8B	CD8b molecule	10.4636	25.7386	1.29856	1.29856	0.00943533
217164_at	---	---	113.619	277.786	1.28977	1.28977	0.015412
204958_at	PLK3	polo-like kinase 3 (Drosophila)	306.532	747.979	1.28696	1.28696	0.0224191
1569149_at	PDLIM7	PDZ and LIM domain 7 (enigma)	304.262	742.422	1.28692	1.28692	0.00515389
221735_at	WDR48	WD repeat domain 48	503.46	1225.3	1.28318	1.28318	0.000330442
214792_x_at	VAMP2	vesicle-associated membrane protein 2 (synaptobrevin 2)	181.865	442.548	1.28297	1.28297	0.0151481
231697_s_at	TMEM49	Transmembrane protein 49	109.636	265.951	1.27845	1.27845	0.00142523
241603_at	ATP11A	ATPase	19.5374	47.3366	1.27671	1.27671	0.0428062
1559494_at	---	---	20.9611	50.6416	1.27261	1.27261	0.0371991
231818_x_at	---	---	54.5419	131.526	1.26991	1.26991	0.00445203
204926_at	INHBA	inhibin	60.4632	145.289	1.26479	1.26479	0.0344694
1558815_at	SORBS2	sorbin and SH3 domain containing 2	73.7567	177.222	1.26472	1.26472	0.00656308
238168_at	TM4SF1	transmembrane 4 L six family member 1	75.1317	180.318	1.26305	1.26305	0.0412036
209304_x_at	GADD45B	growth arrest and DNA-damage-inducible	742.688	1780.32	1.2613	1.2613	0.0209579
211458_s_at	GABARAPL1 /// GABARAPL3	GABA(A) receptor-associated protein like 1 /// GABA(A) receptors associated protein like 3 (pseudogene)	1652.95	3957.64	1.2596	1.2596	0.00728635
207236_at	ZNF345	zinc finger protein 345	65.7892	157.393	1.25845	1.25845	0.0452045
244753_at	---	---	102.065	243.647	1.25531	1.25531	0.0178248
204881_s_at	UGCG	UDP-glucose ceramide glucosyltransferase	1405.4	3346.06	1.25149	1.25149	0.0199247
1558143_a_at	BCL2L11	BCL2-like 11 (apoptosis facilitator)	289.486	688.158	1.24925	1.24925	0.00396558
216060_s_at	DAAM1	dishevelled associated activator of morphogenesis 1	1126.21	2676.06	1.24863	1.24863	0.00406688
220450_at	---	---	142.877	339.091	1.2469	1.2469	0.0337358
209305_s_at	GADD45B	growth arrest and DNA-damage-inducible	678.893	1608.61	1.24456	1.24456	0.0377154
1564301_a_at	RPAIN	RPA interacting protein	25.7549	60.5562	1.23343	1.23343	0.0191444
205443_at	SNAPC1	small nuclear RNA activating complex	1578.22	3703.55	1.23061	1.23061	0.0281283
215156_at	WDR61	WD repeat domain 61	102.754	239.994	1.22381	1.22381	0.00743661
228788_at	YPEL1	yippee-like 1 (Drosophila)	103.224	240.835	1.22228	1.22228	0.0394281
209201_x_at	CXCR4	chemokine (C-X-C motif) receptor 4	611.706	1426.88	1.22195	1.22195	0.00340167
211919_s_at	CXCR4	chemokine (C-X-C motif) receptor 4	766.232	1786.25	1.22108	1.22108	0.000271301
232580_x_at	---	---	68.4804	158.853	1.21393	1.21393	0.00443264
232815_at	FBXO3	F-box protein 3	63.744	147.845	1.21373	1.21373	0.0301324
1569188_s_at	---	---	39.5174	91.1838	1.20629	1.20629	0.0449017
208530_s_at	RARB	retinoic acid receptor	627.121	1446.86	1.20611	1.20611	0.0227909
211840_s_at	PDE4D	phosphodiesterase 4D	89.6822	206.775	1.20517	1.20517	0.00645841
226352_at	JMY	junction mediating and regulatory protein	324.579	743.944	1.19662	1.19662	0.0165917
243868_at	---	---	68.3474	156.552	1.19568	1.19568	0.0382887
234006_s_at	C1orf91	chromosome 1 open reading frame 91	39.8268	90.1438	1.17849	1.17849	0.00495384
242671_at	---	---	129.223	292.361	1.17789	1.17789	0.0453541
225606_at	BCL2L11	BCL2-like 11 (apoptosis facilitator)	523.308	1181.85	1.17532	1.17532	0.00639615
235756_at	---	---	155.626	350.535	1.17147	1.17147	0.0182298
216617_s_at	MAG	myelin associated glycoprotein	20.9302	47.1379	1.1713	1.1713	0.0137777
243187_at	---	---	19.2164	43.2687	1.17099	1.17099	0.0462751
227533_at	---	---	332.841	748.472	1.16912	1.16912	0.00924152
212209_at	MED13L	mediator complex subunit 13-like	642.936	1445.38	1.1687	1.1687	0.0266765
226666_at	DAAM1	dishevelled associated activator of morphogenesis 1	587.328	1320.12	1.16843	1.16843	0.00159077
203186_s_at	S100A4	S100 calcium binding protein A4	26.7829	60.1132	1.16637	1.16637	0.0326677
204491_at	PDE4D	phosphodiesterase 4D	640.428	1434.38	1.16332	1.16332	0.0147316
211147_s_at	P2RX6	purinergic receptor P2X	17.8869	40.0028	1.1612	1.1612	0.0384163
236408_at	---	---	48.4631	108.291	1.15996	1.15996	0.0326978
236475_at	MICAL2	Microtubule associated monoxygenase	104.356	232.784	1.15748	1.15748	0.0303253
1559154_at	---	---	33.412	74.1094	1.14929	1.14929	0.0376425
204512_at	HIVEP1	human immunodeficiency virus type I enhancer binding protein 1	572.102	1263.55	1.14314	1.14314	0.000415236
241745_at	---	---	26.3618	58.2115	1.14285	1.14285	0.00468719
227501_at	---	---	298.263	658.56	1.14273	1.14273	0.0237509
232372_at	---	---	16.8982	37.3061	1.14254	1.14254	0.0277419
235556_at	---	---	212.872	469.904	1.14238	1.14238	0.019996
217469_at	IGHG1	Immunoglobulin heavy constant gamma 1 (G1m marker)	12.523	27.5731	1.13869	1.13869	0.031054
1555557_a_at	TNK2	tyrosine kinase	13.3469	29.3422	1.13648	1.13648	0.0155679
235803_at	---	---	44.0928	96.5455	1.13067	1.13067	0.0370663
242166_at	---	---	21.3204	46.553	1.12664	1.12664	0.0228735
235980_at	PIK3CA	Phosphoinositide-3-kinase	157.847	343.689	1.12258	1.12258	0.00717801
214657_s_at	NEAT1	nuclear paraspeckle assembly transcript 1 (non-protein coding)	219.973	478.759	1.12198	1.12198	0.005878
235082_at	PCNX	pecanex homolog (Drosophila)	91.5723	198.479	1.11601	1.11601	0.0459796
201939_at	PLK2	polo-like kinase 2 (Drosophila)	7439.43	16109.1	1.11462	1.11462	0.00191607
206028_s_at	MERTK	c-mer proto-oncogene tyrosine kinase	1050.62	2274.96	1.1146	1.1146	0.0161386
210539_at	TTLL5	tubulin tyrosine ligase-like family	26.6474	57.6693	1.11381	1.11381	0.0372293
234195_at	TNFRSF10C	Tumor necrosis factor receptor superfamily	10.2596	22.0747	1.10542	1.10542	0.0185209
202978_s_at	CREBZF	CREB/ATF bZIP transcription factor	487.822	1049.01	1.1046	1.1046	0.0113084
220735_s_at	SENP7	SUMO1/sentrin specific peptidase 7	135.142	290.044	1.1018	1.1018	0.0359868
226310_at	RICTOR	RPTOR independent companion of MTOR	441.817	948.034	1.10149	1.10149	0.00784236
215913_s_at	GULP1	GULP	609.883	1307.19	1.09986	1.09986	0.0424419
244340_x_at	---	---	134.114	286.184	1.09348	1.09348	0.0401627
242558_at	---	---	138.13	294.749	1.09346	1.09346	0.00915593
221778_at	JHDM1D	jumonji C domain containing histone demethylase 1 homolog D (S. cerevisiae)	260.966	555.866	1.09087	1.09087	0.00590793
228295_at	WDR59	WD repeat domain 59	60.7169	129.315	1.09072	1.09072	0.0490837
239331_at	---	---	187.524	398.513	1.08755	1.08755	0.0204523
201531_at	ZFP36	zinc finger protein 36	463.306	982.399	1.08435	1.08435	0.00419506
228392_at	ZNF302	Zinc finger protein 302	164.187	348.112	1.08421	1.08421	0.0439692
202489_s_at	FXYD3	FXYD domain containing ion transport regulator 3	19.8692	42.116	1.08383	1.08383	0.0451196
224783_at	FAM100B	family with sequence similarity 100	882.316	1867.82	1.08199	1.08199	0.00636173
232060_at	ROR1	receptor tyrosine kinase-like orphan receptor 1	85.5252	181.005	1.08161	1.08161	0.00553662
232145_at	C2orf68	chromosome 2 open reading frame 68	136.783	289.299	1.08067	1.08067	0.0133071
228366_at	---	---	65.5601	138.135	1.07519	1.07519	0.0499632
204886_at	PLK4	polo-like kinase 4 (Drosophila)	208.552	438.928	1.07358	1.07358	0.0354292
232412_at	FBXL20	F-box and leucine-rich repeat protein 20	109.874	230.813	1.07087	1.07087	0.00662617
212056_at	KIAA0182	KIAA0182	182.674	383.63	1.07044	1.07044	0.0104741
212618_at	ZNF609	zinc finger protein 609	302.303	634.175	1.06889	1.06889	0.0225012
210430_x_at	RHD	Rh blood group	25.6348	53.5973	1.06406	1.06406	0.0405859
215408_at	---	---	5.36502	11.2164	1.06395	1.06395	0.0476292
238083_at	PARP10	poly (ADP-ribose) polymerase family	25.5474	53.3592	1.06256	1.06256	0.0424304
238340_at	DCAF8	DDB1 and CUL4 associated factor 8	17.8413	37.2062	1.06033	1.06033	0.0278956
208536_s_at	BCL2L11	BCL2-like 11 (apoptosis facilitator)	59.3507	123.76	1.06021	1.06021	0.00499026
237228_at	ZDHHC1	Zinc finger	11.9951	24.9694	1.05772	1.05772	0.0485351
209682_at	CBLB	Cas-Br-M (murine) ecotropic retroviral transforming sequence b	607.272	1262.02	1.05531	1.05531	0.00423919
224469_s_at	INF2	inverted formin	394.364	818.252	1.05302	1.05302	0.0475488
221399_at	EDA2R	ectodysplasin A2 receptor	65.8922	136.38	1.04945	1.04945	0.0168922
1552925_at	PCDH10	protocadherin 10	195.132	403.572	1.04837	1.04837	0.0258838
242233_at	---	---	112.93	232.779	1.04354	1.04354	0.0449017
230670_at	IGSF10	immunoglobulin superfamily	15.2536	31.437	1.04331	1.04331	0.035618
239258_at	---	---	62.085	127.923	1.04295	1.04295	0.0189238
223577_x_at	MALAT1	metastasis associated lung adenocarcinoma transcript 1 (non-protein coding)	352.171	725.256	1.04221	1.04221	0.0416121
242960_at	EPC2	Enhancer of polycomb homolog 2 (Drosophila)	35.8453	73.7957	1.04175	1.04175	0.0334872
1568765_at	SERPINE1	serpin peptidase inhibitor	761.269	1561.4	1.03636	1.03636	0.0443143
201465_s_at	JUN	jun oncogene	464.215	951.409	1.03527	1.03527	0.038996
240109_at	---	---	22.7745	46.5379	1.03099	1.03099	0.0360946
1559404_a_at	---	---	28.3916	57.9137	1.02844	1.02844	0.0120757
1560101_at	SYDE2	synapse defective 1	38.7121	78.8786	1.02685	1.02685	0.0193252
239730_at	DGCR14	DiGeorge syndrome critical region gene 14	22.9155	46.6089	1.02428	1.02428	0.0495525
1558977_at	---	---	14.9761	30.3887	1.02088	1.02088	0.0121636
212177_at	SFRS18	splicing factor	211.775	428.605	1.01712	1.01712	0.0433754
238563_at	---	---	47.6646	96.4214	1.01644	1.01644	0.0272427
210350_x_at	ING1	inhibitor of growth family	118.979	239.997	1.01231	1.01231	0.025655
1555978_s_at	---	---	214.203	432.073	1.0123	1.0123	0.0301122
227224_at	RALGPS2	Ral GEF with PH domain and SH3 binding motif 2	839.268	1691.56	1.01115	1.01115	0.0439866
243210_at	---	---	57.0216	114.774	1.00922	1.00922	0.0362985
241091_at	---	---	86.4713	173.007	1.00054	1.00054	0.0197163
212458_at	SPRED2	sprouty-related	400.06	199.611	-1.00302	1.00302	0.0430299
228515_at	LOC90784	hypothetical protein LOC90784	208.176	103.701	-1.00538	1.00538	0.0306902
228145_s_at	ZNF398	zinc finger protein 398	367.328	182.329	-1.01053	1.01053	0.023373
1554037_a_at	ZBTB24	zinc finger and BTB domain containing 24	109.402	54.2996	-1.01063	1.01063	0.0110874
225634_at	ZC3HAV1	zinc finger CCCH-type	1777.64	879.287	-1.01556	1.01556	0.0109477
223403_s_at	POLR1B	polymerase (RNA) I polypeptide B	921.73	455.723	-1.01619	1.01619	0.00234972
209486_at	UTP3	UTP3	1568.54	774.604	-1.01789	1.01789	0.000687887
212019_at	RSL1D1	ribosomal L1 domain containing 1	168.046	82.7996	-1.02116	1.02116	0.00637821
243217_at	---	---	57.0621	28.1156	-1.02116	1.02116	0.0480741
240616_at	LOC100131110	Hypothetical protein LOC100131110	266.086	129.99	-1.03349	1.03349	0.000384988
203967_at	CDC6	cell division cycle 6 homolog (S. cerevisiae)	613.135	299.458	-1.03385	1.03385	0.00585085
225689_at	C3orf39	chromosome 3 open reading frame 39	432.679	210.733	-1.03788	1.03788	0.0308855
64064_at	GIMAP5	GTPase	476.812	232.157	-1.03832	1.03832	0.0415868
225881_at	SLC35B4	solute carrier family 35	1188.76	578.608	-1.0388	1.0388	0.00276079
242626_at	SAMD5	sterile alpha motif domain containing 5	219.104	106.356	-1.04272	1.04272	0.0413337
209631_s_at	GPR37	G protein-coupled receptor 37 (endothelin receptor type B-like)	803.839	389.584	-1.04497	1.04497	0.00912248
1556134_a_at	B3GNT5	UDP-GlcNAc:betaGal beta-1	101.745	49.0528	-1.05255	1.05255	0.0310823
1552946_at	ZNF114	zinc finger protein 114	68.4144	32.961	-1.05354	1.05354	0.0202585
205224_at	SURF2	surfeit 2	235.144	113.262	-1.05387	1.05387	0.0228655
205013_s_at	ADORA2A /// CYTSA	adenosine A2a receptor /// cytospin A	493.648	237.749	-1.05404	1.05404	0.00540891
230919_at	ZNF233	zinc finger protein 233	60.8535	29.3075	-1.05407	1.05407	0.0249043
1552711_a_at	CYB5D1	cytochrome b5 domain containing 1	406.604	195.616	-1.0556	1.0556	0.0202331
229432_at	NAGS	N-acetylglutamate synthase	427.006	205.404	-1.05579	1.05579	0.0020102
234279_at	---	---	113.573	54.5845	-1.05706	1.05706	0.0399696
210953_at	TSC22D2	TSC22 domain family	56.2306	27.0116	-1.05777	1.05777	0.0233607
240675_at	---	---	11.3919	5.44742	-1.06436	1.06436	0.0396953
1555245_s_at	RP1L1	retinitis pigmentosa 1-like 1	34.3937	16.441	-1.06485	1.06485	0.0476468
238576_at	---	---	48.0366	22.8526	-1.07177	1.07177	0.0164099
228190_at	ATG4C /// CTR9	ATG4 autophagy related 4 homolog C (S. cerevisiae) /// Ctr9	338.369	160.794	-1.07338	1.07338	0.0320464
205217_at	TIMM8A	translocase of inner mitochondrial membrane 8 homolog A (yeast)	204.941	97.3434	-1.07405	1.07405	0.043994
214904_at	ZNF41	zinc finger protein 41	68.7834	32.6141	-1.07656	1.07656	0.0208171
218862_at	ASB13	ankyrin repeat and SOCS box-containing 13	486.811	228.204	-1.09304	1.09304	0.015215
221222_s_at	C1orf56	chromosome 1 open reading frame 56	235.757	109.606	-1.10497	1.10497	0.0374487
219412_at	RAB38	RAB38	765.569	355.859	-1.10523	1.10523	0.0470126
210567_s_at	SKP2	S-phase kinase-associated protein 2 (p45)	656.067	303.632	-1.11152	1.11152	0.0220949
228760_at	SFRS2B	splicing factor	579.294	266.07	-1.12249	1.12249	0.0168763
223791_at	FAM27A /// FAM27B /// FAM27C	family with sequence similarity 27	105.721	48.5228	-1.12353	1.12353	0.0493698
200961_at	SEPHS2	selenophosphate synthetase 2	1856.21	846.277	-1.13316	1.13316	0.0049763
236863_at	C17orf67	chromosome 17 open reading frame 67	164.14	74.708	-1.13559	1.13559	0.0325915
222339_x_at	---	---	80.0665	36.432	-1.13599	1.13599	0.0138243
212326_at	VPS13D	vacuolar protein sorting 13 homolog D (S. cerevisiae)	219.075	99.5424	-1.13804	1.13804	0.0243935
1555230_a_at	KCNIP2	Kv channel interacting protein 2	5.29908	2.39602	-1.1451	1.1451	0.0427403
229715_at	DKFZp686O24166	Hypothetical protein DKFZp686O24166	411.425	185.969	-1.14557	1.14557	0.0367067
209355_s_at	PPAP2B	phosphatidic acid phosphatase type 2B	797.813	359.989	-1.1481	1.1481	0.0095906
228718_at	ZNF44	zinc finger protein 44	55.0802	24.7282	-1.15538	1.15538	0.0331671
213679_at	TTC30A	tetratricopeptide repeat domain 30A	120.804	54.2322	-1.15544	1.15544	0.00817144
225660_at	SEMA6A	sema domain	13.7246	6.14874	-1.15841	1.15841	0.0268455
232147_at	BTBD12	BTB (POZ) domain containing 12	292.722	130.884	-1.16124	1.16124	0.0485311
241829_at	FAM124A	family with sequence similarity 124A	63.6826	28.4123	-1.16439	1.16439	0.0482126
232532_at	QRICH2	glutamine rich 2	72.2737	32.2382	-1.1647	1.1647	0.03935
1557452_at	---	---	59.8362	26.671	-1.16575	1.16575	0.0136516
233341_s_at	POLR1B	polymerase (RNA) I polypeptide B	434.74	193.54	-1.16752	1.16752	0.0408194
65585_at	FAM86B1	family with sequence similarity 86	581.986	258.714	-1.16962	1.16962	0.0191724
AFFX-TrpnX-5_at	---	---	32.9297	14.5698	-1.1764	1.1764	0.0208151
212249_at	PIK3R1	phosphoinositide-3-kinase	158.174	69.9537	-1.17704	1.17704	0.0335115
238489_at	PRKAA2	protein kinase	48.6511	21.3918	-1.18541	1.18541	0.0373741
205264_at	CD3EAP	CD3e molecule	1276.78	556.761	-1.19738	1.19738	0.0423679
226115_at	AHCTF1	AT hook containing transcription factor 1	370.41	160.954	-1.20247	1.20247	0.010491
230298_at	MBLAC2	metallo-beta-lactamase domain containing 2	648.607	281.788	-1.20273	1.20273	0.00946014
202588_at	AK1	adenylate kinase 1	276.205	119.368	-1.21032	1.21032	0.0362538
214950_at	IL9R	interleukin 9 receptor	90.0742	38.9029	-1.21124	1.21124	0.0421337
229989_at	FDXACB1	ferredoxin-fold anticodon binding domain containing 1	300.556	129.783	-1.21153	1.21153	0.0292252
238236_at	---	---	14.7096	6.32078	-1.21858	1.21858	0.0447572
205267_at	POU2AF1	POU class 2 associating factor 1	33.4096	14.2786	-1.22641	1.22641	0.0122902
225716_at	---	---	400.461	171.091	-1.2269	1.2269	0.00211502
1554232_a_at	---	---	43.4214	18.5071	-1.23032	1.23032	0.0286852
230399_at	---	---	129.745	55.125	-1.23491	1.23491	0.0363131
242140_at	---	---	344.333	145.606	-1.24173	1.24173	0.0463336
222663_at	RIOK2	RIO kinase 2 (yeast)	214.993	90.0187	-1.25599	1.25599	0.0331429
228146_at	C17orf51	chromosome 17 open reading frame 51	216.336	89.7043	-1.27002	1.27002	0.0309265
228487_s_at	---	---	451.091	187.001	-1.27037	1.27037	0.0169973
219143_s_at	RPP25	ribonuclease P/MRP 25kDa subunit	733.004	301.301	-1.28262	1.28262	0.0036042
220762_s_at	GNB1L	guanine nucleotide binding protein (G protein)	197.55	81.0019	-1.28619	1.28619	0.0271112
244069_at	---	---	34.7261	14.2228	-1.28781	1.28781	0.0304069
229512_at	FAM120C	family with sequence similarity 120C	245.398	99.3198	-1.30497	1.30497	0.00188952
1556498_at	RPL5	Ribosomal protein L5	29.4375	11.914	-1.305	1.305	0.0231575
206721_at	C1orf114	chromosome 1 open reading frame 114	71.4952	28.8787	-1.30784	1.30784	0.0322788
204795_at	PRR3	proline rich 3	371.629	149.975	-1.30914	1.30914	0.0279837
215392_at	---	---	49.1178	19.8009	-1.31068	1.31068	0.00893997
1552582_at	ABCC13	ATP-binding cassette	22.3808	8.96405	-1.32004	1.32004	0.0331217
240939_x_at	---	---	38.524	15.2366	-1.33822	1.33822	0.0285714
238025_at	MLKL	mixed lineage kinase domain-like	1642.78	647.171	-1.34392	1.34392	0.00265449
212239_at	PIK3R1	phosphoinositide-3-kinase	461.951	181.5	-1.34777	1.34777	0.0124275
201196_s_at	AMD1	adenosylmethionine decarboxylase 1	1647.61	647.124	-1.34826	1.34826	0.0456714
204765_at	ARHGEF5	Rho guanine nucleotide exchange factor (GEF) 5	47.2777	18.4941	-1.3541	1.3541	0.0261357
1566433_at	PLD4	phospholipase D family	18.1948	7.10576	-1.35647	1.35647	0.02442
212240_s_at	PIK3R1	phosphoinositide-3-kinase	377.177	146.001	-1.36926	1.36926	0.0293376
1557998_at	NAALADL2	N-acetylated alpha-linked acidic dipeptidase-like 2	21.5031	8.32304	-1.36936	1.36936	0.0217164
1568865_at	FNTB	Farnesyltransferase	29.5505	11.4244	-1.37106	1.37106	0.0380103
221552_at	ABHD6	abhydrolase domain containing 6	174.24	67.3243	-1.37188	1.37188	0.0359099
205576_at	SERPIND1	serpin peptidase inhibitor	1754.87	675.521	-1.37729	1.37729	0.0181042
223437_at	PPARA	peroxisome proliferator-activated receptor alpha	206.978	79.2426	-1.38513	1.38513	0.0291326
213790_at	ADAM12	ADAM metallopeptidase domain 12	28.0591	10.7095	-1.38957	1.38957	0.0274232
237252_at	THBD	thrombomodulin	231.19	88.1205	-1.39153	1.39153	0.0207384
216664_at	---	---	30.9233	11.682	-1.40441	1.40441	0.0277118
1557371_a_at	LOC158376	hypothetical LOC158376	1984.97	747.898	-1.4082	1.4082	0.00019149
208025_s_at	HMGA2	high mobility group AT-hook 2	6305.84	2374.01	-1.40936	1.40936	0.0247129
230782_at	SORD	sorbitol dehydrogenase	118.515	44.3156	-1.41918	1.41918	0.0343114
219750_at	TMEM144	transmembrane protein 144	87.7766	32.5962	-1.42913	1.42913	0.0187922
1560764_at	ARHGAP22	Rho GTPase activating protein 22	76.3155	28.3189	-1.43021	1.43021	0.031217
216604_s_at	SLC7A8	solute carrier family 7 (cationic amino acid transporter	164.727	61.0003	-1.43319	1.43319	0.0309337
210008_s_at	MRPS12	mitochondrial ribosomal protein S12	294.873	108.47	-1.4428	1.4428	0.00855543
222847_s_at	EGLN3	egl nine homolog 3 (C. elegans)	21.3148	7.81716	-1.44714	1.44714	0.0229639
236219_at	---	---	71.0797	26.0265	-1.44946	1.44946	0.0237617
234470_at	hCG_1651160	SSU72 RNA polymerase II CTD phosphatase homolog pseudogene	35.2546	12.9076	-1.44959	1.44959	0.033004
219566_at	PLEKHF1	pleckstrin homology domain containing	420.694	153.085	-1.45844	1.45844	0.0121561
223745_at	FBXO31	F-box protein 31	50.4039	18.2687	-1.46416	1.46416	0.0349196
216982_x_at	---	---	28.2156	10.2151	-1.4658	1.4658	0.0315577
239665_at	LOC441179	hypothetical LOC441179	30.3597	10.9571	-1.47029	1.47029	0.0466403
1555052_a_at	SYT9	synaptotagmin IX	71.3447	25.6185	-1.47762	1.47762	0.0191198
201197_at	AMD1	adenosylmethionine decarboxylase 1	1458.33	522.099	-1.48193	1.48193	0.0226491
209567_at	RRS1	RRS1 ribosome biogenesis regulator homolog (S. cerevisiae)	1446.69	517.71	-1.48254	1.48254	0.000857592
1559563_at	---	---	45.3278	16.2005	-1.48436	1.48436	0.00379889
238297_at	---	---	22.9988	8.1668	-1.49372	1.49372	0.00205699
216097_at	---	---	36.9159	12.9924	-1.50658	1.50658	0.0449037
221649_s_at	PPAN	peter pan homolog (Drosophila)	563.11	197.599	-1.51085	1.51085	0.00157964
1559348_a_at	---	---	108.189	37.5152	-1.52801	1.52801	0.00738735
1554588_a_at	TTC30B	tetratricopeptide repeat domain 30B	145.133	50.0617	-1.53559	1.53559	0.0416917
237962_x_at	---	---	7.05444	2.4315	-1.53668	1.53668	0.00763013
219047_s_at	ZNF668	zinc finger protein 668	289.955	99.692	-1.54028	1.54028	0.0245946
236681_at	HOXD13	homeobox D13	43.4784	14.9264	-1.54243	1.54243	0.0229958
243644_at	---	---	32.644	11.1964	-1.54378	1.54378	0.00976523
202971_s_at	DYRK2	dual-specificity tyrosine-(Y)-phosphorylation regulated kinase 2	78.4211	26.8177	-1.54805	1.54805	0.00370563
219581_at	TSEN2	tRNA splicing endonuclease 2 homolog (S. cerevisiae)	454.401	155.133	-1.55046	1.55046	0.0120101
229205_at	---	---	31.8785	10.8813	-1.55073	1.55073	0.0310427
204338_s_at	RGS4	regulator of G-protein signaling 4	2831.64	966.051	-1.55147	1.55147	0.0227828
236134_at	DCAF7	DDB1 and CUL4 associated factor 7	63.6833	21.6823	-1.5544	1.5544	0.0445886
225894_at	SYNPO2	synaptopodin 2	27.3474	9.19954	-1.57177	1.57177	0.0187829
230367_at	SMTNL1	smoothelin-like 1	55.9141	18.7193	-1.57868	1.57868	0.0432565
206155_at	ABCC2	ATP-binding cassette	57.5058	19.148	-1.58652	1.58652	0.0104838
225313_at	C20orf177	chromosome 20 open reading frame 177	591.111	196.363	-1.58991	1.58991	0.0022146
208130_s_at	TBXAS1	thromboxane A synthase 1 (platelet)	121.63	40.1594	-1.59869	1.59869	0.0354813
215300_s_at	FMO5	flavin containing monooxygenase 5	34.6464	11.3618	-1.60852	1.60852	0.0170759
228750_at	---	---	28.0288	9.18089	-1.6102	1.6102	0.00730419
207083_s_at	CC2D1A	coiled-coil and C2 domain containing 1A	119.525	39.0075	-1.61549	1.61549	0.0394664
242556_at	---	---	89.2542	29.0572	-1.61902	1.61902	0.00609427
207261_at	CNGA3	cyclic nucleotide gated channel alpha 3	7.21036	2.3397	-1.62375	1.62375	0.0221811
215244_at	DGCR5	DiGeorge syndrome critical region gene 5 (non-protein coding)	122.155	39.5801	-1.62586	1.62586	0.0409851
205342_s_at	SULT1C2	sulfotransferase family	30.1769	9.74036	-1.6314	1.6314	0.0269113
1563454_at	SOX6	SRY (sex determining region Y)-box 6	27.5383	8.86599	-1.63509	1.63509	0.0120601
243190_at	---	---	27.5263	8.84933	-1.63717	1.63717	0.0478214
243413_at	TTC30B	tetratricopeptide repeat domain 30B	107.116	34.3338	-1.64148	1.64148	0.000483416
226814_at	ADAMTS9	ADAM metallopeptidase with thrombospondin type 1 motif	496.146	159.02	-1.64156	1.64156	0.0093159
229357_at	ADAMTS5	ADAM metallopeptidase with thrombospondin type 1 motif	24.9606	7.93691	-1.653	1.653	0.0316142
238257_at	MLLT10	Myeloid/lymphoid or mixed-lineage leukemia (trithorax homolog	28.5461	9.07045	-1.65405	1.65405	0.025284
1563012_x_at	---	---	38.4217	12.1178	-1.66479	1.66479	0.00414748
227607_at	STAMBPL1	STAM binding protein-like 1	97.0593	30.4869	-1.67067	1.67067	0.0234833
215922_at	REPS1	RALBP1 associated Eps domain containing 1	23.6526	7.35064	-1.68606	1.68606	0.0176247
221911_at	ETV1	ets variant 1	229.512	71.3122	-1.68635	1.68635	0.0310392
211534_x_at	PTPRN2	protein tyrosine phosphatase	123.681	38.2567	-1.69284	1.69284	0.00654897
1563398_at	---	---	60.5837	18.6661	-1.69851	1.69851	0.031625
231746_at	MIXL1	Mix1 homeobox-like 1 (Xenopus laevis)	46.1918	14.2202	-1.6997	1.6997	0.0445095
213755_s_at	---	---	67.6978	20.6684	-1.71168	1.71168	0.0402541
1562891_at	---	---	33.7521	10.2224	-1.72325	1.72325	0.0143544
228055_at	NAPSB	napsin B aspartic peptidase pseudogene	37.5245	11.3617	-1.72365	1.72365	0.0301248
207442_at	CSF3	colony stimulating factor 3 (granulocyte)	68.7804	20.7509	-1.72882	1.72882	0.00700872
219106_s_at	KBTBD10	kelch repeat and BTB (POZ) domain containing 10	13.5345	4.08003	-1.72999	1.72999	0.0499963
1563166_at	---	---	31.7912	9.57247	-1.73166	1.73166	0.02096
240733_at	---	---	27.218	8.15083	-1.73954	1.73954	0.0378067
238440_at	CLYBL	citrate lyase beta like	59.6165	17.8401	-1.74059	1.74059	0.00725583
237138_at	---	---	15.6342	4.67643	-1.74122	1.74122	0.0147739
1560391_at	---	---	29.2633	8.74966	-1.7418	1.7418	0.0200087
1552269_at	SPATA17	spermatogenesis associated 17	33.7231	10.0492	-1.74665	1.74665	0.00316587
1553429_at	FLJ31713	hypothetical protein FLJ31713	53.4202	15.7609	-1.76103	1.76103	0.015423
207166_at	GNGT1	guanine nucleotide binding protein (G protein)	18.5587	5.46322	-1.76427	1.76427	0.0179435
208134_x_at	PSG2	pregnancy specific beta-1-glycoprotein 2	28.0414	8.239	-1.76702	1.76702	0.0371473
203407_at	PPL	periplakin	22.1248	6.47645	-1.77239	1.77239	0.0100057
201566_x_at	ID2	inhibitor of DNA binding 2	115.843	33.7711	-1.77831	1.77831	0.00768175
1565080_at	SRC	v-src sarcoma (Schmidt-Ruppin A-2) viral oncogene homolog (avian)	64.1654	18.568	-1.78898	1.78898	0.0471205
230552_at	LOC100131606 /// LOC100134317 /// LOC284412	hypothetical protein LOC100131606 /// hypothetical protein LOC100134317 /// hypothetical protein LOC284412	55.2971	15.9523	-1.79344	1.79344	0.0126077
240905_at	---	---	18.1679	5.20706	-1.80285	1.80285	0.00399278
1561528_at	---	---	57.0005	16.259	-1.80973	1.80973	0.00440891
1561482_at	LOC100133308	Ras suppressor protein 1 pseudogene	31.472	8.91412	-1.81991	1.81991	0.00530009
238384_x_at	---	---	6.56305	1.85805	-1.82057	1.82057	0.0373976
220116_at	KCNN2	potassium intermediate/small conductance calcium-activated channel	69.7033	19.472	-1.83983	1.83983	0.0463034
243577_at	---	---	53.1574	14.7837	-1.84626	1.84626	0.0384009
217647_at	---	---	53.8328	14.8042	-1.86248	1.86248	0.00574152
204337_at	RGS4	regulator of G-protein signaling 4	6127.56	1680.94	-1.86605	1.86605	0.00968051
211175_at	GPR45	G protein-coupled receptor 45	49.3562	13.5107	-1.86913	1.86913	0.0221309
234538_at	---	---	31.3137	8.4668	-1.88691	1.88691	0.0231408
228096_at	C1orf151	chromosome 1 open reading frame 151	90.8976	24.369	-1.8992	1.8992	0.00680095
230043_at	MUC20	mucin 20	33.599	8.72865	-1.94459	1.94459	0.00571758
213520_at	RECQL4	RecQ protein-like 4	77.3028	19.6508	-1.97593	1.97593	0.0204571
235965_at	---	---	68.0841	17.3024	-1.97635	1.97635	0.029084
1556912_at	GIT2	G protein-coupled receptor kinase interacting ArfGAP 2	16.5267	4.17159	-1.98613	1.98613	0.0156194
238480_at	TTC39C	tetratricopeptide repeat domain 39C	83.9283	20.9491	-2.00227	2.00227	0.0139772
204339_s_at	RGS4	regulator of G-protein signaling 4	2786.31	693.513	-2.00636	2.00636	0.0479562
230300_at	---	---	57.0639	13.7584	-2.05227	2.05227	0.0435258
202287_s_at	TACSTD2	tumor-associated calcium signal transducer 2	58.8993	14.1085	-2.06169	2.06169	0.0236978
1554697_at	ADAMTS9	ADAM metallopeptidase with thrombospondin type 1 motif	244.642	56.9696	-2.10241	2.10241	0.00497335
244604_at	---	---	44.8537	10.0514	-2.15782	2.15782	0.0309085
216469_at	LOC100288765	similar to Putative zinc finger protein ENSP00000328166	20.9024	4.63401	-2.17333	2.17333	0.0134268
222162_s_at	ADAMTS1	ADAM metallopeptidase with thrombospondin type 1 motif	906.311	200.713	-2.17487	2.17487	0.0443519
1557924_s_at	ALPL	alkaline phosphatase	27.6542	6.1162	-2.17679	2.17679	0.0452108
213946_s_at	OBSL1	obscurin-like 1	37.0796	7.88991	-2.23254	2.23254	0.0133132
237648_x_at	---	---	21.3884	4.49471	-2.25053	2.25053	0.0450916
1556514_at	C12orf74	chromosome 12 open reading frame 74	23.8845	5.01523	-2.25169	2.25169	0.019583
1554007_at	---	---	97.2609	20.1562	-2.27064	2.27064	0.0238676
244256_at	CACNA1E	Calcium channel	26.5408	5.33816	-2.3138	2.3138	0.0262547
234662_at	RAD21L1	RAD21-like 1 (S. pombe)	15.3438	3.06016	-2.32598	2.32598	0.0470607
239148_at	MARVELD3	MARVEL domain containing 3	38.2328	7.60356	-2.33006	2.33006	0.00682145
244342_at	PATL1	protein associated with topoisomerase II homolog 1 (yeast)	64.5904	12.7437	-2.34154	2.34154	0.0312613
220356_at	CORIN	corin	32.0883	6.28887	-2.35117	2.35117	0.00762906
241868_at	---	---	27.2731	5.30087	-2.36317	2.36317	0.0419793
243250_at	ZDHHC13	Zinc finger	34.7695	6.67035	-2.38199	2.38199	0.0285853
243984_at	---	---	9.66437	1.85244	-2.38325	2.38325	0.0145832
237326_at	C21orf82	chromosome 21 open reading frame 82	27.5902	5.24705	-2.39458	2.39458	0.0395886
214309_s_at	---	---	89.0852	16.7029	-2.41509	2.41509	0.00434286
214199_at	SFTPD	surfactant protein D	46.6734	8.28291	-2.49439	2.49439	0.00905911
237520_x_at	---	---	18.6634	3.27337	-2.51136	2.51136	0.0153784
207674_at	FCAR	Fc fragment of IgA	30.0517	5.19246	-2.53296	2.53296	0.0442853
1569410_at	FLG2	filaggrin family member 2	12.6132	2.09696	-2.58857	2.58857	0.0213621
1567304_at	---	---	28.5886	4.61954	-2.62962	2.62962	0.00957971
239669_at	---	---	38.8951	6.10667	-2.67113	2.67113	0.0426824
237420_at	ODF2L	outer dense fiber of sperm tails 2-like	70.3697	10.6191	-2.72829	2.72829	0.0231311
237139_at	PDE9A	phosphodiesterase 9A	44.4189	5.68431	-2.96612	2.96612	0.034608
1569272_at	PIK3C3	phosphoinositide-3-kinase	25.5295	3.12078	-3.03219	3.03219	0.0360571
223343_at	MS4A7	membrane-spanning 4-domains	28.3875	3.09534	-3.19709	3.19709	0.0285771
206432_at	HAS2	hyaluronan synthase 2	32.0766	3.44421	-3.21928	3.21928	0.0190246
1552365_at	SCIN	scinderin	24.0693	2.28924	-3.39425	3.39425	0.0421648
1556314_a_at	---	---	166.206	13.1013	-3.66519	3.66519	0.00955827
